# Supplementary material for: Inequalities and risk factors related to non-participation in colorectal cancer screening programmes: a systematic review
Source: Eur J Public Health. 2020 Dec 12;31(2):346–55. doi: 10.1093/eurpub/ckaa203 (PMC8071594; doi:10.1093/eurpub/ckaa203)
Supplement: ckaa203_Supplementary_Data [file ckaa203_supplementary_data.zip]

Archive with 4 entries (4 files):
- ejph-2020-05-om-0502-File006.docx
- ejph-2020-05-om-0502-File005.docx
- ejph-2020-05-om-0502-File004.docx
- ejph-2020-05-om-0502-File003.docx
